# Supplementary material for: A fluid biomarker reveals loss of TDP-43 splicing repression in presymptomatic ALS–FTD
Source: Nat Med. 2024 Jan 26;30(2):382–93. doi: 10.1038/s41591-023-02788-5 (PMC10878965; doi:10.1038/s41591-023-02788-5)
Supplement: Supplementary file 3 — Participant demographic, clinical and biomarker data. [file 41591_2023_2788_MOESM3_ESM.xlsx]

## Sheet: NINDS - C9
Subject ID	Sample ID	Visit #	Age at visit (years)	Sex	Diagnosis	Disease duration (months)	ALSFRS-R at visit (total)	CSF/diluent-only cryptic HDGFL2 signal ratio (with thaw normalization)	CSF ng/mL cryptic HDGFL2 (with LoD considered)	Plasma/diluent-only cryptic HDGFL2 signal ratio	Plasma ng/mL cryptic HDGFL2 (with LoD considered)	CSF pNfH (ng/mL)	CSF NfL (ng/mL)	CSF pNfH/cryptic HDGFL2 ratio	CSF NfL/cryptic HDGFL2 ratio	CSF freeze-thaw cycles before HDGFL2 MSD	Plasma freeze-thaw cycles before HDGFL2 MSD
NINDS1	1.1	1	70	Male	C9 ALS-FTD	80.4928	43	0.976	0	-	-	4.259	4.928	-	-	1	-
	1.2	2	71	Male	C9 ALS-FTD	87.1622	36	0.947	0	-	-	4.687	4.689	-	-	1	-
	1.4	4	72	Male	C9 ALS-FTD	99.3511	33	0.947	0	0.71	0	4.765	5.134	-	-	1	0
NINDS2	2.1	1	57	Female	C9 Asymp	N/A	48	0.9	0	0.87	0	7.273	3.193	-	-	1	0
	2.2	2	57	Female	C9 Asymp	N/A	48	-	-	-	-	6.301	3.432	-	-	-	-
	2.3	3	58	Female	C9 Asymp	N/A	47	-	-	-	-	4.524	2.613	-	-	-	-
	2.4	4	58	Female	C9 Asymp	N/A	47	0.893	0	0.93	0	2.267	1.35	-	-	1	0
	2.6	6	59	Female	C9 Asymp	N/A	43	0.886	0	0.92	0	1.698	1.159	-	-	1	0
NINDS3	3.1	1	55	Male	C9 ALS	22.1109	43	1.04	0	1.94	7.276	-	-	-	-	1	0
NINDS4	4.1	1	63	Male	C9 ALS-FTD	59.0062	46	1.099	1.018	-	-	3.415	6.49	3.352	6.369	1	-
	4.2	2	64	Male	C9 ALS-FTD	65.22	44	-	-	-	-	3.313	5.759	-	-	-	-
	4.4	4	65	Male	C9 ALS-FTD	77.1745	43	-	-	2.65	11.503	3.735	6.084	-	-	-	0
	4.6	6	65	Male	C9 ALS-FTD	86.6037	39	1.034	0	1.96	6.166	3.607	6.174	-	-	1	0
	4.7	7	66	Male	C9 ALS-FTD	95.8	35	-	-	-	-	2.243	3.556	-	-	-	-
NINDS5	5.1	1	54	Female	C9 Asymp	N/A	48	1.435	2.599	2.09	8.231	0.855	0.794	0.329	0.305	1	0
	5.2	2	55	Female	C9 Asymp	N/A	47	3.22	11.056	-	-	0.826	0.858	0.074	0.077	1	-
	5.4	4	56	Female	C9 Asymp	N/A	45	-	-	-	-	0.946	0.921	-	-	-	-
	5.6	6	57	Female	C9 Asymp	N/A	44	1.214	1.37	1.75	5.012	0.589	0.61	0.43	0.445	1	0
NINDS6	6.1	1	54	Male	C9 ALS-FTD	18.2341	38	1.455	2.705	-	-	22.089	22.62	8.163	8.359	1	-
	6.2	2	55	Male	C9 ALS-FTD	24.4435	23	1.207	1.33	-	-	22.578	32.325	16.968	24.292	1	-
NINDS7	7.1	1	55	Female	C9 ALS	17.4784	39	2.531	7.936	-	-	9.375	8.986	1.181	1.132	1	-
	7.2	2	56	Female	C9 ALS	22.9979	38	1.903	4.969	2.211	8.978	11.349	9.68	2.283	1.948	1	1
	7.4	4	57	Female	C9 ALS	35.1869	23	1	0	0.91	0	10.771	14.59	-	-	1	0
NINDS8	8.1	1	38	Female	C9 Asymp	N/A	48	1.034	0	-	-	0.808	0.606	-	-	1	-
	8.2	2	38	Female	C9 Asymp	N/A	48	1.049	0	1.05	0	0.633	0.544	-	-	1	0
	8.5	5	40	Female	C9 Asymp	N/A	48	-	-	0.83	0	0.748	0.613	-	-	-	0
NINDS9	9.1	1	43	Male	C9 ALS-FTD	5.94661	46	0.882	0	-	-	4.022	7.158	-	-	1	-
	9.2	2	43	Male	C9 ALS-FTD	12.62	43	-	-	-	-	9.05	13.723	-	-	-	-
NINDS10	10.1	1	41	Female	C9 ALS	88.5421	46	0.94	0	1.28	2.127	1.546	0.99	-	-	1	0
	10.2	2	42	Female	C9 ALS	94.0616	46	0.983	0	-	-	1.892	1.138	-	-	1	-
	10.4	4	43	Female	C9 ALS	106.021	45	1.005	0	-	-	1.606	1.301	-	-	1	-
	10.6	6	44	Female	C9 ALS	118.439	43	-	-	0.9	0	0.893	0.554	-	-	-	0
NINDS11	11.1	1	63	Male	C9 ALS-FTD	14.8172	33	20.332	97.934	6.938	31.204	-	-	-	-	1	1
NINDS12	12.1	1	64	Female	C9 ALS	4.43532	45	0.719	0	-	-	6.708	4.05	-	-	1	-
	12.2	2	64	Female	C9 ALS	11.3347	42	0.739	0	-	-	7.045	5.011	-	-	1	-
	12.4	4	65	Female	C9 ALS	22.8337	33	0.759	0	0.84	0	13.049	11.825	-	-	1	0
	12.5	5	66	Female	C9 ALS	28.35	27	-	-	-	-	16.812	16.06	-	-	-	-
NINDS13	13.1	1	35	Male	C9 ALS	24.9363	43	1.187	1.211	-	-	14.792	13.975	12.213	11.538	1	-
	13.2	2	36	Male	C9 ALS	29.9959	41	0.98	0	0.99	0	13.662	11.925	-	-	1	0
	13.4	4	37	Male	C9 ALS	43.7947	20	1.214	1.37	1.12	0	12.584	14.171	9.185	10.343	1	0
NINDS14	14.1	1	59	Male	C9 ALS	26.7105	35	0.793	0	-	-	13.145	12.462	-	-	1	-
	14.2	2	59	Male	C9 ALS-FTD	31.3101	28	0.726	0	0.81	0	15.017	14.391	-	-	1	0
NINDS15	15.1	1	56	Female	C9 ALS	11.7618	12	2.866	9.462	1.29	2.231	-	-	-	-	1
NINDS16	16.1	1	50	Male	C9 ALS	23.5893	40	0.686	0	-	-	11.552	11.317	-	-	1	-
	16.2	2	51	Male	C9 ALS	29.5688	38	0.766	0	-	-	13.262	11.541	-	-	1	-
	16.4	4	52	Male	C9 ALS	41.5606	32	0.739	0	0.76	0	10.882	10.688	-	-	1	0
NINDS17	17.1	1	57	Male	C9 FTD	36.5339	43	11.771	55.04	-	-	3.201	6.012	0.058	0.109	1	-
	17.2	2	58	Male	C9 FTD	42.5133	41	9.448	43.2	-	-	3.184	7.264	0.073	0.168	1	-
	17.4	4	59	Male	C9 FTD	54.9322	41	-	-	3.127	11.93	3.644	7.61	-	-	-	1
NINDS18	18.1	1	66	Male	C9 FTD	51.614	47	1.714	5.045	-	-	7.95	12.815	1.575	2.539	1	-
	18.2	2	67	Male	C9 FTD	58.9733	46	1.461	3.52	-	-	4.525	8.036	1.285	2.282	1	-
	18.4	4	68	Male	C9 FTD	70.93	45	-	-	-	-	2.547	5.409	-	-	-	-
NINDS19	19.1	1	68	Male	C9 ALS-FTD	23.7864	45	1.147	0.966	-	-	14.37	Value above ULOQ of 45,000	14.875	-	1	-
	19.2	2	68	Male	C9 ALS-FTD	29.306	38	0.927	0	-	-	18.967	Value above ULOQ of 45,000	-	-	1	-
NINDS20	20.1	1	57	Male	C9 FTD	0	48	-	-	-	-	1.068	1.023	-	-	-	-
	20.2	2	58	Male	C9 FTD	5.28953	47	0.904	0	-	-	1.098	0.882	-	-	1	-
	20.4	4	58	Male	C9 FTD	16.1	48	-	-	-	-	1.166	1.155	-	-	-	-
	20.6	6	60	Male	C9 FTD	29.0103	48	0.904	0	0.91	0	0.596	0.594	-	-	1	0
NINDS21	21.1	1	63	Female	C9 ALS	35.5154	24	0.88	0	0.81	0	-	-	-	-	1	0
NINDS22	22.1	1	53	Male	C9 ALS	26.2177	27	1.331	2.684	1.01	0	-	-	-	-	1	0
NINDS23	23.1	1	28	Female	C9 Asymp	N/A	48	5.339	23.318	0.69	0	0.541	0.35	0.023	0.015	1	0
	23.2	2	29	Female	C9 Asymp	N/A	48	-	-	-	-	0.449	0.394	-	-	-	-
	23.4	4	30	Female	C9 Asymp	N/A	48	6.048	26.706	3.728	17.051	0.314	0.192	0.011	0.007	1	1
	23.6	6	31	Female	C9 Asymp	N/A	48	4.377	18.698	-	-	0.315	0.232	0.016	0.012	1	-
NINDS24	24.1	1	38	Male	C9 Asymp	N/A	48	0.817	0	-	-	0.969	0.54	-	-	1	-
	24.2	2	39	Male	C9 Asymp	N/A	48	-	-	-	-	0.759	0.483	-	-	-	-
	24.4	4	40	Male	C9 Asymp	N/A	48	0.832	0	0.8	0	0.505	0.295	-	-	1	0
	24.6	6	41	Male	C9 Asymp	N/A	48	-	-	0.82	0	0.396	0.287	-	-	-	0
NINDS25	25.1	1	31	Female	C9 Asymp	N/A	48	0.81	0	-	-	0.506	0.362	-	-	1	-
	25.2	2	31	Female	C9 Asymp	N/A	48	0.832	0	0.75	0	0.52	0.363	-	-	1	0
NINDS26	26.1	1	39	Female	C9 Asymp	N/A	48	0.762	0	-	-	0.98	1.103	-	-	1	-
	26.2	2	39	Female	C9 Asymp	N/A	48	0.86	0	0.86	0	0.931	1.036	-	-	1	0
NINDS27	27.1	1	50	Female	C9 ALS	7.88501	32	0.774	0	0.9	0	-	-	-	-	1	0
NINDS28	28.1	1	44	Female	C9 ALS	58.5791	21	0.947	0	0.88	0	-	-	-	-	1	0
NINDS29	29.2	2	69	Male	C9 ALS-FTD	64.5257	26	0.868	0	0.93	0	11.578	8.109	-	-	1	0
NINDS30	30.1	1	41	Male	C9 Asymp	N/A	48	0.889	0	0.7	0	0.586	0.427	-	-	1	0
	30.2	2	42	Male	C9 Asymp	N/A	48	0.962	0	0.68	0	0.698	0.422	-	-	1	0
	30.4	4	43	Male	C9 Asymp	N/A	48	1.012	0	0.7	0	-	-	-	-	1	0
NINDS31	31.1	1	47	Male	C9 ALS	15.9014	43	0.817	0	0.8	0	-	-	-	-	1	0
NINDS32	32.1	1	68	Female	C9 ALS	19.5483	43	0.991	0	0.74	0	6.978	3.9	-	-	1	0
	32.2	2	68	Female	C9 ALS	25.5934	34	0.991	0	0.76	0	9.502	6.93	-	-	1	0
NINDS33	33.1	1	43	Female	C9 Asymp	N/A	48	0.839	0	0.82	0	0.341	0.25	-	-	1	0
	33.2	2	44	Female	C9 Asymp	N/A	48	0.868	0	0.85	0	0.309	0.177	-	-	1	0
NINDS34	34.1	1	67	Male	C9 ALS	19.7782	33	16.763	83.265	9.806	42.694	5.783	4.467	0.069	0.053	1	1
	34.2	2	67	Male	C9 ALS	25.9877	28	14.166	68.021	8.222	36.421	6.325	3.717	0.092	0.054	1	1
NINDS35	35.2	2	30	Female	C9 Asymp	N/A	47	0.98	0	1.32	2.391	-	-	-	-	1	0
NINDS36	36.1	1	51	Female	C9 Asymp	N/A	48	1.428	2.563	1.14	1.06	0.447	0.43	0.174	0.167	1	0
	36.2	2	52	Female	C9 Asymp	N/A	48	1.415	2.491	1.26	1.913	0.728	0.244	0.292	0.097	1	0
NINDS37	37.1	1	58	Female	C9 ALS	48.3614	42	1.23	0	0.94	0	4.087	1.592	-	-	1	0
	37.2	2	59	Female	C9 ALS	54.1437	38	1.236	0	1.65	5.274	4.274	1.497	-	-	1	0
NINDS38	38.1	1	51	Male	C9 ALS	8.34497	41	1.169	0	0.93	0	10.967	4.2	-	-	1	0
	38.2	2	52	Male	C9 ALS	13.4045	30	1.021	0	1.51	3.607	18.352	7.995	-	-	1	0
NINDS39	39.1	1	57	Female	C9 Asymp	N/A	47	1.735	2.45	1.15	0.428	-	-	-	-	1	0
	39.4	4	58	Female	C9 Asymp	N/A	43	-	-	0.89	0	-	-	-	-	-	0
NINDS40	40.1	1	39	Female	C9 Asymp	N/A	48	0.806	0	1.2	1.536	0.607	0.163	-	-	1	0
	40.2	2	39	Female	C9 Asymp	N/A	48	0.793	0	-	-	0.412	0.105	-	-	1	-
	40.4	4	40	Female	C9 Asymp	N/A	48	0.766	0	0.86	0	-	-	-	-	1	0
NINDS41	41.1	1	57	Male	C9 ALS	20.271	29	0.861	0	0.83	0	-	-	-	-	1	0
NINDS42	42.1	1	51	Female	C9 ALS	14.5216	34	0.891	0	0.73	0	-	-	-	-	1	0
NINDS43	43.1	1	56	Male	C9 ALS	30.2916	43	-	-	5.56	25.391	9.056	6.585	-	-	-	0
	43.2	2	57	Male	C9 ALS	36.271	38	71.248	out of range	5.99	27.235	11.762	8.48	-	-	1	0
NINDS44	44.1	1	45	Male	C9 Asymp	N/A	48	0.98	0	0.85	0	0.676	0.631	-	-	1	0
	44.2	2	46	Male	C9 Asymp	N/A	48	0.993	0	0.87	0	0.655	0.622	-	-	1	0
	44.4	4	47	Male	C9 Asymp	N/A	48	1.121	0.797	-	-	-	-	-	-	1	-
NINDS45	45.1	1	52	Female	C9 Asymp	N/A	48	-	-	0.74	0	0.482	0.343	-	-	-	0
	45.2	2	52	Female	C9 Asymp	N/A	46	0.941	0	-	-	0.55	0.337	-	-	1	-
	45.4	4	53	Female	C9 Asymp	N/A	48	0.91	0	0.78	0	-	-	-	-	1	0
NINDS46	46.1	1	61	Female	C9 ALS	22.4723	30	0.953	0	0.77	0	-	-	-	-	1	0
NINDS47	47.1	1	54	Male	C9 ALS	11.6632	43	4.439	17.676	3.08	13.804	-	-	-	-	1	0
			.			.	.	.	.
			.			.	.	.	.
			.			.	.	.	.
			.			.	.	.	.
			.			.	.	.	.
			.			.	.	.	.
			.			.	.	.	.
			.			.	.	.	.
			.			.	.	.	.
			.			.	.	.	.
			.			.	.	.	.
			.			.	.	.	.
			.			.	.	.	.
			.			.	.	.	.
			.			.	.	.	.
			.			.	.	.	.
			.			.	.	.	.
			.			.	.	.	.
			.			.	.	.	.
			.			.	.	.	.
			.			.	.	.	.
			.			.	.	.	.
			.			.	.	.	.
			.			.	.	.	.
			.			.	.	.	.
			.			.	.	.	.
			.			.	.	.	.
			.			.	.	.	.
			.			.	.	.	.
			.			.	.	.	.
			.			.	.	.	.
			.			.	.	.	.
			.			.	.	.	.
			.			.	.	.	.
			.			.	.	.	.
			.			.	.	.	.
			.			.	.	.	.
			.			.	.	.	.
			.			.	.	.	.
			.			.	.	.	.
			.			.	.	.	.
			.			.	.	.	.
			.			.	.	.	.

## Sheet: DIALS - Healthy controls & C9
Subject ID	Visit #	Age at visit (years)	Sex	Diagnosis	Disease duration (months)	ALSFRS-R at visit (total)	CSF/diluent-only cryptic HDGFL2 signal ratio	CSF ng/mL cryptic HDGFL2 (with LoD considered)	CSF freeze-thaw cycles before HDGFL2 MSD
DIALS1	1	30	Male	Healthy Control	N/A	48	0.946	0	0
	6	31	Male	Healthy Control	N/A	48	0.931	0	0
	10	33	Male	Healthy Control	N/A	48	0.936	0	0
DIALS2	6	61	Male	Healthy Control	N/A	48	0.954	0	0
DIALS3	6	33	Female	Healthy Control	N/A	48	0.904	0	0
DIALS4	7	33	Male	Healthy Control	N/A	48	0.897	0	0
DIALS5	7	49	Female	Healthy Control	N/A	48	0.75	0	0
DIALS6	8	28	Female	Healthy Control	N/A	48	0.814	0	0
DIALS7	7	21	Female	Healthy Control	N/A	48	0.731	0	0
DIALS8	7	53	Female	Healthy Control	N/A	48	0.74	0	0
DIALS9	1	50	Female	Healthy Control	N/A	48	0.746	0	0
DIALS10	5	65	Male	Healthy Control	N/A	48	0.89	0	0
DIALS11	1	48	Female	Healthy Control	N/A	48	0.824	0	0
	8	50	Female	Healthy Control	N/A	48	0.79	0	0
	10	51	Female	Healthy Control	N/A	48	0.79	0	0
DIALS12	1	61	Male	Healthy Control	N/A	48	0.872	0	0
DIALS13	6	45	Female	C9 Asymp	N/A	48	3.16	20.314	0
DIALS14	5	27	Female	C9 Asymp	N/A	48	0.848	0	0
	7	28	Female	C9 Asymp	N/A	48	0.863	0	0
DIALS15	8	35	Female	C9 Asymp	N/A	48	1.063	0	0
DIALS16	9	50	Female	C9 Asymp	N/A	48	2.64	12.532	0
DIALS17	5	28	Male	C9 Asymp	N/A	48	0.781	0	0
DIALS18	5	35	Female	C9 Asymp	N/A	48	0.718	0	0
DIALS20	7	48	Male	C9 Asymp	N/A	48	0.818	0	0
DIALS21	5	48	Female	C9 Asymp	N/A	48	29.572	236.68	0
DIALS22	5	50	Female	C9 Asymp	N/A	46	1.413	4.132	0
DIALS23	6	54	Female	C9 Asymp	N/A	48	0.858	0	0
	16	58	Female	C9 Asymp	N/A	48	0.77	0	0
DIALS24	8	40	Female	C9 Asymp	N/A	48	0.768	0	0
DIALS25	5	47	Male	C9 Asymp	N/A	48	0.931	0	0
	7	48	Male	C9 Asymp	N/A	48	0.946	0	0
	9	49	Male	C9 Asymp	N/A	48	0.946	0	0
	12	50	Male	C9 Asymp	N/A	48	1.019	0	0
	15	52	Male	C9 Asymp	N/A	48	0.946	0	0
DIALS26	5	40	Male	C9 Asymp	N/A	48	3.313	16.78	0
	9	42	Male	C9 Asymp	N/A	48	3.272	16.525	0
DIALS27	1	33	Male	C9 Asymp	N/A	48	0.721	0	0
	8	35	Male	C9 Asymp	N/A	48	0.687	0	0
	9	36	Male	C9 Asymp	N/A	48	0.746	0	0
	11	37	Male	C9 Asymp	N/A	48	0.736	0	0
DIALS28	7	30	Female	C9 Asymp	N/A	48	0.777	0	0
	11	32	Female	C9 Asymp	N/A	48	0.836	0	0
DIALS29	5	23	Male	C9 Asymp	N/A	48	1.104	1.612	0
DIALS30	5	35	Male	C9 Asymp	N/A	48	0.777	0	0
DIALS31	8	50	Female	C9 Asymp	N/A	48	0.692	0	0
	11	51	Female	C9 Asymp	N/A	48	0.726	0	0
DIALS32	5	49	Female	C9 Asymp	N/A	48	0.777	0	0
	11	52	Female	C9 Asymp	N/A	48	0.763	0	0
DIALS33	1	28	Male	C9 Asymp	N/A	48	0.9	0	0
DIALS34	8	64	Female	C9 Asymp	N/A	48	5.845	32.194	0
DIALS35	1	38	Female	C9 Asymp	N/A	48	2.414	14.162	0
	7	40	Female	C9 Asymp	N/A	48	2.073	11.268	0
DIALS36	6	45	Male	C9 Asymp	N/A	48	0.804	0	0
DIALS37	5	48	Male	C9 Asymp	N/A	48	0.809	0	0
	7	49	Male	C9 Asymp	N/A	48	0.78	0	0
	9	50	Male	C9 Asymp	N/A	48	0.819	0	0
	13	52	Male	C9 Asymp	N/A	48	0.858	0	0
DIALS38	6	33	Female	C9 Asymp	N/A	48	0.963	0	0
DIALS39	6	24	Female	C9 Asymp	N/A	48	0.881	0	0
DIALS40	9	52	Female	C9 Asymp	N/A	48	1.25	2.849	0
DIALS41	5	48	Male	C9 ALS	2.87	47	0.731	0	0
DIALS43	5	75	Female	C9 FTD	0.93	48	0.959	0	0
DIALS45	6	46	Male	C9 FTD	11.03	47	1.092	2.043	0
	8	47	Male	C9 FTD	23.17	46	0.921	0	0
DIALS46	1	38	Female	C9 Asymp	N/A	48	0.744	0	0
	6	39	Female	C9 Asymp	N/A	48	0.762	0	0
DIALS47	1	23	Male	C9 Asymp	N/A	48	0.929	0	0

## Sheet: NEALS - C9
Subject ID	Age at visit (years)	Sex	Diagnosis	Disease duration (months)	ALSFRS-R at visit (total)	CSF/diluent-only cryptic HDGFL2 signal ratio (with thaw normalization)	CSF ng/mL cryptic HDGFL2 (with LoD considered)	CSF freeze-thaw cycles before HDGFL2 MSD
NEALS1	65	Female	C9 ALS	38.43	31	0.74	0	1
NEALS2	58	Male	C9 ALS	Missing	26	7.23	38.35	1
NEALS3	57	Female	C9 ALS	Missing	40	0.84	0	1
NEALS4	59	Female	C9 ALS	17.14	36	0.81	0	1
NEALS5	64	Female	C9 ALS	19.12	40	0.89	0	0
NEALS6	73	Female	C9 ALS	29.43	44	0.83	0	0
NEALS7	49	Male	C9 ALS	20.33	45	0.9	0	0
NEALS8	57	Female	C9 ALS	9.29	36	0.85	0	0
NEALS9	62	Female	C9 ALS	18.13	35	0.89	0	0
NEALS10	55	Female	C9 ALS	22.93	32	0.91	0	0
NEALS11	52	Female	C9 ALS	28.91	22	0.82	0	0
NEALS12	47	Male	C9 ALS	20.27	43	0.86	0	0
NEALS13	54	Male	C9 ALS	25.19	40	0.92	0	0
NEALS14	66	Male	C9 ALS	9.24	45	0.9	0	0
NEALS15	56	Female	C9 ALS	16.56	42	1.31	2.78	0
NEALS16	62	Male	C9 ALS	34.44	32	2.52	12.47	0
NEALS17	57	Male	C9 ALS	15.24	38	0.76	0	0

## Sheet: Sporadic ALS
Subject ID	Age at visit (years)	Sex	Diagnosis	Disease duration (months)	ALSFRS-R at visit (total)	CSF/diluent-only cryptic HDGFL2 signal ratio (with thaw normalization)	CSF ng/mL cryptic HDGFL2 (with LoD considered)	CSF freeze-thaw cycles before HDGFL2 MSD
Spor1	41	Male	sALS	12.96	21	0.91	0	1
Spor2	51	Male	sALS	23.28	31	23.725	165.199	1
Spor3	68	Female	sALS	39.36	30	0.727	0	1
Spor4	80	Male	sALS	52	44	0.859	0	1
Spor5	61	Male	sALS	7.266	42	1.927	6.373	1
Spor6	51	Female	sALS	20.033	44	5.16	25.818	1
Spor7	62	Male	sALS	13.433	27	1.239	1.904	1
Spor8	66	Male	sALS	15.633	36	4.736	23.282	1
Spor9	78	Male	sALS	9.699	36	2	6.829	1
Spor10	73	Male	sALS	23.5	42	0.917	0	1
Spor11	57	Female	sALS	12.766	37	0.756	0	1
Spor12	77	Male	sALS	19.1	44	0.815	0	1
Spor13	78	Male	sALS	13.633	32	0.946	0	1
Spor14	75	Male	sALS	7.566	37	0.903	0	1
Spor15	44	Male	sALS	12.024	29	0.972	0	1
Spor16	42	Female	sALS	46.193	39	1.232	0	0
Spor17	75	Male	sALS	61.437	25	1.068	0	0
Spor18	58	Female	sALS	54.176	32	0.917	0	0
Spor19	62	Male	sALS	82.496	31	0.89	0	0
Spor20	62	Female	sALS	63.671	38	1.328	0.411	0
Spor21	62	Female	sALS	26.644	43	1.054	0	0
Spor22	56	Female	sALS	49.412	31	1.013	0	0
Spor23	51	Female	sALS	63.211	35	0.958	0	0
Spor24	60	Female	sALS	37.256	22	0.986	0	0
Spor25	44	Male	sALS	20.336	40	0.904	0	0
Spor26	47	Male	sALS	31.868	42	0.972	0	0
Spor27	Missing	Missing	sALS	Missing	Missing	1.517	1.759	1
Spor28	62	Male	sALS	37.716	41	2.301	6.268	0
Spor29	58	Female	sALS	35.416	19	1.041	0	0
Spor30	61	Male	sALS	5.913	43	0.794	0	0
Spor31	46	Male	sALS	33.872	23	1.041	0	0
Spor32	65	Male	sALS	23.556	7	0.89	0	0
Spor33	Missing	Missing	sALS	Missing	Missing	1.299	0.148	1
Spor34	64	Female	sALS	78.521	38	2.726	8.476	0
Spor35	48	Male	sALS	27.63	40	1.068	0	0
Spor36	74	Female	sALS	22.603	43	0.958	0	0
Spor37	49	Male	sALS	57.297	19	1.315	0.294	0
Spor38	41	Female	sALS	5.092	37	0.89	0	0
Spor39	57	Male	sALS	47.31	39	0.876	0	0
Spor40	37	Male	sALS	29.305	29	0.876	0	0
Spor41	55	Male	sALS	131.383	27	0.931	0	0
Spor42	49	Male	sALS	55.293	35	0.767	0	0
Spor43	56	Male	sALS	22.702	16	0.767	0	0
Spor44	60	Male	sALS	85.125	20	0.917	0	0

## Sheet: Disease controls
Subject ID	Age at visit (years)	Sex	Diagnosis	CSF/diluent-only cryptic HDGFL2 signal ratio	CSF ng/mL cryptic HDGFL2 (with LoD considered)	Plasma/diluent-only cryptic HDGFL2 signal ratio	Plasma ng/mL cryptic HDGFL2 (with LoD considered)	CSF freeze-thaw cycles before HDGFL2 MSD	Plasma freeze-thaw cycles before HDGFL2 MSD
Bayview1	63	Female	NPH	0.774	0	-	-	0	0
Bayview2	66	Female	NPH	0.793	0	-	-	0	0
Bayview3	73	Female	NPH	0.824	0	-	-	0	0
Bayview4	73	Female	NPH	0.732	0	-	-	0	0
Bayview5	62	Female	NPH	1.293	3.391	-	-	0	0
Bayview6	65	Male	NPH	0.786	0	-	-	0	0
Bayview7	62	Female	NPH	0.919	0	-	-	0	0
Bayview8	82	Female	NPH	2.061	9.592	1.294	3.091	0	0
Bayview9	58	Male	NPH	0.702	0	0.964	0	0	0
Bayview10	66	Female	NPH	0.748	0	0.635	0	0	0
Bayview11	72	Male	NPH	0.938	0	0.823	0	0	0
Bayview12	76	Male	NPH	0.782	0	0.717	0	0	0
Bayview13	79	Female	NPH	0.736	0	-	-	0	0
Bayview14	66	Male	NPH	0.717	0	0.705	0	0	0
Bayview15	63	Male	NPH	7.496	47.464	2.317	9.628	0	0
Bayview16	69	Male	NPH	0.729	0	0.835	0	0	0
Bayview17	78	Male	NPH	0.606	0	-	-	0	0
Bayview18	73	Male	NPH	0.896	0	6.694	34.097	0	0
Bayview19	84	Female	NPH	0.74	0	0.694	0	0	0
Bayview20	85	Female	NPH	0.721	0	-	-	0	0
Bayview21	78	Male	NPH	1.812	7.696	2.317	9.628	0	0
Bayview22	66	Male	NPH	0.832	0	-	-	0	0
Bayview23	79	Male	NPH	0.664	0	-	-	0	0
Bayview24	70	Female	NPH	0.782	0	1.658	5.531	0	0
Bayview25	72	Male	NPH	1.229	2.791	0.988	0	0	0
Bayview26	51	Female	Migraine	0.923	0	-	-	0	0
Bayview27	38	Female	Migraine	0.969	0	0.764	0	0	0
Bayview28	38	Female	Migraine	0.908	0	-	-	0	0
Bayview29	59	Female	Migraine	0.974	0	-	-	0	0
Bayview30	30	Female	Migraine	2.214	6.505	-	-	0	0
Bayview31	22	Male	Migraine	0.841	0	-	-	0	0
Bayview32	50	Female	Migraine	5.617	22.118	1.376	3.659	0	0
Bayview33	17	Female	Migraine	0.974	0	0.976	0	0	0
Bayview34	34	Female	Migraine	0.928	0	1.388	3.739	0	0
Bayview35	39	Female	Migraine	0.892	0	0.705	0	0	0
Bayview36	33	Female	Migraine	0.549	0	0.811	0	0	0
Bayview37	50	Female	Migraine	0.938	0	0.752	0	0	0
Bayview38	34	Female	Migraine	0.974	0	0.823	0	0	0
Bayview39	51	Female	Migraine	0.74	0	0.823	0	0	0
Bayview40	39	Male	Migraine	0.721	0	0.952	0	0	0
Bayview41	42	Female	Migraine	0.832	0	0.788	0	0	0
Bayview42	43	Female	Migraine	1.229	2.791	-	-	0	0
Bayview43	23	Female	Migraine	0.801	0	-	-	0	0
Bayview44	33	Female	Migraine	0.713	0	-	-	0	0
Bayview45	50	Female	Migraine	0.782	0	1.117	1.816	0	0
Bayview46	37	Female	Migraine	0.828	0	1.082	0	0	0
Bayview47	35	Female	Migraine	0.622	0	0.694	0	0	0
Bayview48	47	Female	Migraine	1.522	5.37	1.235	2.676	0	0
Bayview49	26	Female	Migraine	0.736	0	1.376	3.659	0	0
Bayview50	31	Female	Migraine	0.812	0	1.247	2.759	0	0
